# Supplementary material for: Unveiling the Phenotypic Variability of Macrophages: Insights from Donor Diversity and Pooling Strategies
Source: Int J Mol Sci. 2025 Jan 31;26(3):1272. doi: 10.3390/ijms26031272 (PMC11818227; doi:10.3390/ijms26031272)
Supplement: Supplementary file 1 [file ijms-26-01272-s001.zip]

Archive with 1 entries (1 files):
- ijms-3410467-Supplementary.pdf
